# Supplementary material for: High Pretransplant BAFF Levels and B-cell Subset Polarized towards a Memory Phenotype as Predictive Biomarkers for Antibody-Mediated Rejection
Source: Int J Mol Sci. 2020 Jan 25;21(3):779. doi: 10.3390/ijms21030779 (PMC7037386; doi:10.3390/ijms21030779)
Supplement: Supplementary file 1 [file ijms-21-00779-s001.zip]

Archive with 5 entries (5 files):
- Supplementary Table 1.pdf
- Supplementary Table 2.pdf
- Supplementary Table 3.pdf
- Supplementary Table 4.pdf
- Supplementary Table 5.pdf
